# Supplementary material for: Goals of Care Discussions in Medical Training: Integrating Palliative Care for Holistic, Patient-Centered Care
Source: Healthcare (Basel). 2026 May 1;14(9):1222. doi: 10.3390/healthcare14091222 (PMC13163983; doi:10.3390/healthcare14091222)
Supplement: Supplementary file 1 [file healthcare-14-01222-s001.zip]

Archive with 1 entries (1 files):
- healthcare-4226854-supplementary.pdf
